# Supplementary material for: Sperm-Associated Antigen 5 Knockout Reduces Doxorubicin and Docetaxel Resistance in Triple-Negative Breast Cancer MDA-MB-231 and BT549 Cells
Source: Cancers (Basel). 2024 Mar 24;16(7):1269. doi: 10.3390/cancers16071269 (PMC11010853; doi:10.3390/cancers16071269)
Supplement: Supplementary file 1 [file cancers-16-01269-s001.zip]

Archive with 1 entries (1 files):
- cancers-2909491-supplementary.pdf
